# Supplementary material for: Excess α-synuclein compromises phagocytosis in iPSC-derived macrophages
Source: Sci Rep. 2017 Aug 21;7:9003. doi: 10.1038/s41598-017-09362-3 (PMC5567139; doi:10.1038/s41598-017-09362-3)
Supplement: Supplementary file 2 — Table S2: Cytokine profile of SNCA mutants [file 41598_2017_9362_MOESM2_ESM.xlsx]

## Sheet: WT vs. SNCA mutants
Supernatant collected from pMac after 7 day differentiation (same supernatants have been tested for aS levels Figure 1F)									Cytokine & Chemokine Convenience 34-Plex Human ProcartaPlex™ Panel 1A										Mean			Significance vs healthy control (Dunnets multiple comparison test)
	healthy control						SNCA A53T					SNCA Tripication							healthy control	SNCA A53T	SNCA Tripl	SNCA A53T	SNCA Tripl
	SFC180-03-01	SFC180-03-01	SFC840-03-03	SFC840-03-03	SFC841-03-01	SFC841-03-01	SFC828-03-4	SFC828-03-9	SFC829-03-4	SFC830-03-08	SFC830-03-9	SFC831-03-1	SFC831-03-1	SFC831-03-3	SFC831-03-3	SFC831-03-5	SFC831-03-5					A53T	Tripl
	R1	R2	R1	R2	R1	R2	R1	R1	R1	R1	R1	R1	R2	R1	R2	R1	R2
CCL02 (MCP-1)	13290.7	12749.8	12579.4	11971.7	13304.9	12800.5	11262.9	13285.9	13540	*15717.28	13732.6	13350.8	13219.5	13266.9	11762.9	13892.4	12678.6		12782.8	12955.4	13028.5	ns	ns
CCL03 (MIP-1 α)	77.46	90.77	94.73	99.34	493.71	200.16	94.47	125.25	71.37	112.85	87.04	322.83	98.47	102.59	84.97	330.23	86.05		176.028	98.196	170.857	ns	ns
CCL04 (MIP-1 β)	548.96	473.59	679.02	875.61	3537.6	1478.39	880.65	1287.87	1646.91	2671.95	693.98	3993.59	1176.47	928.69	860.14	2647.8	981.42		1265.53	1436.27	1764.69	ns	ns
CCL05 (RANTES)	13.17	13.39	13.95	15.73	125.06	24.05	19.24	20.69	15.16	20.01	16.98	66.96	20.14	15.36	16.94	40.17	19.18		34.225	18.416	29.7917	ns	ns
CCL11 (Eotaxin)	14.68	17.14	15.51	13.83	26.75	21	17.93	21.75	14.68	16.33	17.54	24.65	17.93	18.71	16.33	26.05	16.33		18.1517	17.646	20	ns	ns
CCL17 (SDF-1α)	1399.34	1286.07	1631.8	1398.5	1677.24	1401.03	1752.05	2101.69	1583.69	1750.02	1440.29	2352.56	1606.17	1830.94	1454.14	1874.85	1592.56		1465.66	1725.55	1785.2	ns	ns
CXCL1 (GRO-α)	73.57	77.4	57.91	173.46	354.35	110.91	457.06	771.6	221.75	258.51	316.8	1340.64	561.42	568.56	372.42	822.11	395.73		141.267	405.144	676.813	ns	**
CXCL10 (IP-10)	7383.37	7547	4036.53	3005.09	6084.25	3838.17	7025.1	*8251.14	4587.73	5854.34	*7841.59	*8722.23	*8375.91	4233.18	4200.07	5758.48	7800.74		5315.73	5822.39	5498.12	ns	ns
GM-CSF	OOR <	OOR <	OOR <	OOR <	OOR <	OOR <	OOR <	OOR <	OOR <	OOR <	OOR <	OOR <	OOR <	OOR <	OOR <	OOR <	OOR <		#DIV/0!	#DIV/0!	#DIV/0!	-	-
IL01-ra	7955.8	23683.3	1724.52	2546	2741.3	6799.91	4642.6	5348.12	1762.15	1611.36	5997.23	12250.3	12682.4	8293.42	25638.6	13650	30551.2		7575.14	3872.29	17177.7	ns	ns
IL01-α	9.43	11.39	10.53	10.84	13.7	12.1	11.81	15.96	12.52	12.24	12.26	18.58	13.58	15.15	12.9	16.43	13.5		11.3317	12.958	15.0233	ns	ns
IL01-β	OOR <	OOR <	OOR <	OOR <	4.2	OOR <	OOR <	OOR <	OOR <	OOR <	OOR <	3.58	OOR <	OOR <	OOR <	2.7	OOR <		4.2	#DIV/0!	3.14	-	-
IL-02	OOR <	OOR <	OOR <	OOR <	*1.97	*5.36	OOR <	*3.95	*5.36	*3.95	*1.97	6.54	OOR <	*1.97	OOR <	*1.97	*1.97		#DIV/0!	#DIV/0!	6.54	-	-
IL-04	23.13	20.26	23.61	19.78	26.89	22.42	26.65	19.78	23.61	22.66	24.55	28.27	23.13	22.9	19.29	24.55	27.12		22.6817	23.45	24.21	ns	ns
IL-05	*2.39	*1.25	*1.64	*2.75	*4.14	*2.39	OOR <	*2.39	*3.80	*2.39	*2.75	*4.14	*1.25	*3.10	*0.42	*4.82	*1.25		#DIV/0!	#DIV/0!	#DIV/0!	ns	ns
IL-06	60.47	161.2	70.93	28	42.7	46.46	44.34	80.03	513.1	200.84	81.84	91.6	56.67	294.4	83.79	158.78	73.8		68.2933	184.03	126.507	ns	ns
IL-07	4.93	3.47	7.19	4.27	10.37	3.93	17.23	36.23	4.04	8.23	10.17	14.82	6.55	10.37	5.7	11.32	7.92		5.69333	15.18	9.44667	ns	ns
IL-08 (CXCL8)	1235.28	1819.81	2028.04	2267.9	3416.53	2293.27	1508.91	3050.17	2328.03	2283.71	2207.77	3515.89	2753.97	2926.06	1962.2	3364.19	2042.14		2176.81	2275.72	2760.74	ns	ns
IL-09	40.45	48.35	54.43	74.22	79.22	62.06	48.23	81.92	71.67	73.84	66.09	87.37	64.45	79.35	70.66	73.07	61.31		59.7883	68.35	72.7017	ns	ns
IL-10	*0.55	*1.32	4.01	*1.58	*2.09	*1.87	4.7	5.71	*0.87	*0.65	5.19	5.1	2.83	17.27	*1.75	5.39	3.58		4.01	5.2	6.834	ns	ns
IL-12p70	OOR <	OOR <	*0.11	OOR <	*0.55	OOR <	*2.60	*0.11	OOR <	*0.55	*0.34	OOR <	*0.11	*0.11	OOR <	*0.11	*0.11		#DIV/0!	#DIV/0!	#DIV/0!	-	-
IL-13	OOR <	OOR <	OOR <	OOR <	OOR <	OOR <	*2.18	OOR <	OOR <	OOR <	OOR <	OOR <	OOR <	OOR <	OOR <	OOR <	OOR <		#DIV/0!	#DIV/0!	#DIV/0!	-	-
IL-15	30.22	32.89	28.72	31.69	36.41	40.46	32.65	32.65	32.17	34.55	34.78	38.68	35.48	33.37	35.02	38.23	36.86		33.3983	33.36	36.2733	ns	ns
IL-17A	3.76	5.56	4.45	4.45	5.77	6.19	5.56	5.34	4.22	5.45	5.12	5.56	5.34	5.56	4.22	5.66	5.98		5.03	5.138	5.38667	ns	ns
IL-18	*6.56	*7.30	*5.53	*7.06	*10.76	*5.53	*11.63	14.14	*6.05	*9.19	*8.02	25.1	*11.63	14.34	12.06	18.67	*11.19		#DIV/0!	14.14	17.5425	ns	**
IL-21	45.02	42.86	47.63	51.09	66.7	43.72	38.52	82.77	51.53	57.16	69.31	83.2	57.16	61.5	52.39	69.31	47.19		49.5033	59.858	61.7917	ns	ns
IL-22	187.6	207.59	125.51	194.29	217.47	214.18	262.81	328.77	210.89	269.19	180.87	410.87	220.75	253.19	204.27	380.77	275.54		191.107	250.506	290.898	ns	*
IL-23	631.27	617.15	596.15	616.62	670.56	611.03	609.17	659.32	708.71	678.07	621.41	601.2	641.14	602.79	664.14	704.4	690.96		623.797	655.336	650.772	ns	ns
IL-27	313.64	351.65	300.86	339.03	383.01	401.7	389.25	376.76	370.5	376.76	401.7	475.63	364.23	383.01	288.03	438.82	414.12		348.315	382.994	393.973	ns	ns
Il-31	31.54	33.14	31.54	26.68	46.31	39.5	48.39	42.65	35.27	41.08	38.45	46.83	34.74	32.61	31.54	47.35	41.08		34.785	41.168	39.025	ns	ns
INFα	1.52	*0.27	1.94	0.89	3.79	0.95	OOR <	1.52	1.24	*0.30	1.18	4.18	OOR <	2	OOR <	1.7	1.3		1.818	1.31333	2.295	ns	ns
INFγ	27.78	22.47	30.45	25.12	42.19	25.79	15.22	30.78	32.45	19.83	29.78	41.18	28.78	28.45	24.46	29.11	36.47		28.9667	25.612	31.4083	ns	ns
TNFα	13.23	12.72	11.97	13.48	18.26	14.49	11.72	14.61	13.48	14.23	14.74	15.99	14.49	14.23	12.47	15.49	14.99		14.025	13.756	14.61	ns	ns
TNFβ	STDfailed	STDfailed	STDfailed	STDfailed	STDfailed	STDfailed	STDfailed	STDfailed	STDfailed	STDfailed	STDfailed	STDfailed	STDfailed	STDfailed	STDfailed	STDfailed	STDfailed		#DIV/0!	#DIV/0!	#DIV/0!	-	-
	*Value = Value extrapolated beyond standard range
	OOR = Out of Range; OOR> = Out of Range Above; OOR< = Out of Range Below
	STDfailed=failed to produce a standard curve
